# Supplementary material for: Protamine Characterization by Top-Down Proteomics: Boosting Proteoform Identification with DBSCAN
Source: Proteomes. 2021 Apr 30;9(2):21. doi: 10.3390/proteomes9020021 (PMC8162566; doi:10.3390/proteomes9020021)
Supplement: Supplementary file 1 [file proteomes-09-00021-s001.zip]

Archive with 3 entries (3 files):
- Arauz_Proteomes_2021_SupFig.pdf
- Table S1.xlsx
- Table S2.xlsx
